# Supplementary material for: Universal Platform Based on Carbon Nanotubes Functionalised with Carboxylic Acid Groups for Multi-Analyte Enzymatic Biosensing
Source: Biosensors (Basel). 2025 Oct 10;15(10):686. doi: 10.3390/bios15100686 (PMC12563482; doi:10.3390/bios15100686)
Supplement: Supplementary file 1 [file biosensors-15-00686-s001.zip]

Archive with 1 entries (1 files):
- biosensors-3914912-supplementary.pdf
